# Supplementary material for: Design of a 3D emotion mapping model for visual feature analysis using improved Gaussian mixture models
Source: PeerJ Comput Sci. 2024 Dec 20;10:e2596. doi: 10.7717/peerj-cs.2596 (PMC11753788; doi:10.7717/peerj-cs.2596)
Supplement: Supplemental Information 1 [file peerj-cs-10-2596-s001.zip]

Archive with 14 entries (13 files):
- code/Analyze Model.ipynb
- code/Analyze Text8 Model.ipynb
- code/compile_skipgram_ops.sh
- code/exps/
- code/exps/train_text8.sh
- code/exps/train_wac.sh
- code/get_text8.sh
- code/License
- code/projectutil.py
- code/quantitative_eval.py
- code/word2gm_loader.py
- code/word2gm_trainer.py
- code/word2vec_kernels.cc
- code/word2vec_ops.cc
