# Supplementary material for: Design of a 3D emotion mapping model for visual feature analysis using improved Gaussian mixture models
Source: PeerJ Comput Sci. 2024 Dec 20;10:e2596. doi: 10.7717/peerj-cs.2596 (PMC11753788; doi:10.7717/peerj-cs.2596)
Supplement: Supplemental Information 1 [file peerj-cs-10-2596-s001.zip › code/Analyze Model.ipynb]

# %% [code]
# This model is used for wordsim evaluation for results in the paper Multimodal Word Distributions

# %% [code]
%matplotlib inline
from word2gm_loader import Word2GM
from quantitative_eval import *

# %% [code]
model_dir = 'modelfiles/w2gm-k2-d50'

# %% [code]
w2gm_2s = Word2GM(model_dir)

# %% [code]
w2gm_2s.show_nearest_neighbors('rock', 0)
w2gm_2s.show_nearest_neighbors('rock', 1)

# %% [code]
quantitative_eval(model_names=[('w2gm-2s-k50', model_dir)])

# %% [code]
# the number is slightly different from the paper result for SCWS which uses window size = 5
quantitative_scws_df(model_dir)
