# Supplementary material for: Design of a 3D emotion mapping model for visual feature analysis using improved Gaussian mixture models
Source: PeerJ Comput Sci. 2024 Dec 20;10:e2596. doi: 10.7717/peerj-cs.2596 (PMC11753788; doi:10.7717/peerj-cs.2596)
Supplement: Supplemental Information 1 [file peerj-cs-10-2596-s001.zip › code/Analyze Text8 Model.ipynb]

# %% [code]
%matplotlib inline
from word2gm_loader import Word2GM
from quantitative_eval import *

# %% [code]
text8_model_dir = 'modelfiles/t8-2s-e10-v05-lr05d-mc100-ss5-nwout-adg-win10'

# %% [code]
w2gm_text8_2s = Word2GM(text8_model_dir)

# %% [code]
w2gm_text8_2s.visualize_embeddings()

# %% [code]
w2gm_text8_2s.show_nearest_neighbors('rock', 0)
w2gm_text8_2s.show_nearest_neighbors('rock', 1)

# %% [code]
quantitative_eval(model_names=[('text8', text8_model_dir)])

# %% [code]
quantitative_scws_df(text8_model_dir)

# %% [code]
# print best AP and best F1
calculate_entailment(text8_model_dir)

# %% [code]
quantitative_eval_over_time(text8_model_dir)

# %% [code]
quanteval_plot_ind(text8_model_dir)

# %% [code]
