# Supplementary material for: Design of a 3D emotion mapping model for visual feature analysis using improved Gaussian mixture models
Source: PeerJ Comput Sci. 2024 Dec 20;10:e2596. doi: 10.7717/peerj-cs.2596 (PMC11753788; doi:10.7717/peerj-cs.2596)
Supplement: Supplemental Information 1 [file peerj-cs-10-2596-s001.zip › code/compile_skipgram_ops.sh]

TF_CFLAGS=( $(python -c 'import tensorflow as tf; print(" ".join(tf.sysconfig.get_compile_flags()))') )
TF_LFLAGS=( $(python -c 'import tensorflow as tf; print(" ".join(tf.sysconfig.get_link_flags()))') )
g++ -std=c++11 -shared word2vec_ops.cc word2vec_kernels.cc -o word2vec_ops.so -fPIC ${TF_CFLAGS[@]} ${TF_LFLAGS[@]} -O2 -D_GLIBCXX_USE_CXX11_ABI=0
# This will generate a file word2vec_ops.so
