# Supplementary material for: Design of a 3D emotion mapping model for visual feature analysis using improved Gaussian mixture models
Source: PeerJ Comput Sci. 2024 Dec 20;10:e2596. doi: 10.7717/peerj-cs.2596 (PMC11753788; doi:10.7717/peerj-cs.2596)
Supplement: Supplemental Information 1 [file peerj-cs-10-2596-s001.zip › code/exps/train_text8.sh]

mkdir modelfiles
python word2gm_trainer.py --num_mixtures 2 --train_data data/text8 --spherical --embedding_size 50 --epochs_to_train 10 --var_scale 0.05 --save_path modelfiles/t8-2s-e10-v05-lr05d-mc100-ss5-nwout-adg-win10 --learning_rate 0.05  --subsample 1e-5 --adagrad  --min_count 5 --batch_size 128 --max_to_keep 100 --checkpoint_interval 500 --window_size 10
