# Supplementary material for: Design of a 3D emotion mapping model for visual feature analysis using improved Gaussian mixture models
Source: PeerJ Comput Sci. 2024 Dec 20;10:e2596. doi: 10.7717/peerj-cs.2596 (PMC11753788; doi:10.7717/peerj-cs.2596)
Supplement: Supplemental Information 1 [file peerj-cs-10-2596-s001.zip › code/exps/train_wac.sh]

# note: replace $UKWAC_USWAC with your local path for the concatenation of ukwac + wackypedia or other datasets if you prefer
# the optimal hyperparameters for large datasets should be quite similar to those of ukwac + wackypedia
python word2gm_trainer.py --num_mixtures 2 --train_data $UKWAC_USWAC --spherical --embedding_size 50 --epochs_to_train 5 --var_scale 0.05 --save_path modelfiles/wac-2s-e3-v05-lr05d-mc100-ss5-wout-adg-win10 --learning_rate 0.05  --subsample 1e-5 --wout --adagrad  --min_count 100 --batch_size 128 --max_to_keep 5 --checkpoint_interval 1000 --window_size 10
